# Supplementary material for: rac-(S)-2-(1H-Imidazol-1-yl)-3-methyl­butan-1-ol
Source: Acta Crystallogr Sect E Struct Rep Online. 2009 Feb 13;65(Pt 3):o525. doi: 10.1107/S1600536809004565 (PMC2968557; doi:10.1107/S1600536809004565)
Supplement: Supplementary file 2 [file e-65-0o525-Isup2.hkl]

# 
# h,k,l, Fc-squared, Fo-squared, sigma(Fo-squared) and status flag 
# 
data_I
_shelx_title ' MZK in p21/n' 
_shelx_refln_list_code          4 
_shelx_F_calc_maximum       90.26 
_exptl_crystal_F_000       336.00 
_reflns_d_resolution_high  0.8245 
 
loop_ 
 _symmetry_equiv_pos_as_xyz 
 'x, y, z' 
 '-x+1/2, y+1/2, -z+1/2' 
 '-x, -y, -z' 
 'x-1/2, -y-1/2, z-1/2' 
 
_cell_length_a     7.3564 
_cell_length_b     7.2119 
_cell_length_c    16.5488 
_cell_angle_alpha  90.000 
_cell_angle_beta   90.540 
_cell_angle_gamma  90.000 
 
_shelx_F_squared_multiplier     1.000 
 
loop_ 
 _refln_index_h 
 _refln_index_k 
 _refln_index_l 
 _refln_F_squared_calc 
 _refln_F_squared_meas 
 _refln_F_squared_sigma 
 _refln_observed_status 
   4   0   0      118.68      160.82      4.09 o 
   6   0   0      335.12      451.27      9.34 o 
   8   0   0        0.08        0.00      3.73 o 
   1   1   0      161.42      140.16      2.16 o 
   3   1   0       65.02      100.28      2.60 o 
   4   1   0       57.89       74.05      3.17 o 
   5   1   0       17.76       34.08      2.77 o 
   6   1   0       31.11       43.48      3.93 o 
   7   1   0       78.78       95.66      6.08 o 
   8   1   0       25.66       30.76      5.43 o 
   0   2   0      820.30      743.14      3.80 o 
   1   2   0      187.90      168.63      2.93 o 
   2   2   0       87.71       93.79      2.52 o 
   3   2   0     2413.10     2921.78     20.10 o 
   4   2   0      236.28      282.18      7.35 o 
   5   2   0       19.62       20.21      2.95 o 
   6   2   0       12.70        8.62      4.10 o 
   7   2   0        5.81        7.92      3.84 o 
   8   2   0        2.71        0.00      4.20 o 
   1   3   0       27.63       22.60      1.42 o 
   2   3   0       58.52       63.65      2.46 o 
   3   3   0        3.81        1.85      2.10 o 
   4   3   0       49.84       51.31      4.26 o 
   5   3   0       51.43       59.48      4.58 o 
   6   3   0       45.55       44.86      5.02 o 
   7   3   0       16.43       15.01      4.69 o 
   8   3   0        4.98        0.00      4.78 o 
   0   4   0      266.34      243.01      3.62 o 
   1   4   0       65.08       58.59      2.71 o 
   2   4   0       48.78       42.80      2.24 o 
   3   4   0       44.54       43.71      2.61 o 
   4   4   0        4.39        0.00      2.95 o 
   5   4   0        0.81        0.00      3.48 o 
   6   4   0        1.82        0.00      3.13 o 
   7   4   0        2.95        2.76      3.70 o 
   1   5   0        5.52        8.66      1.33 o 
   2   5   0       44.65       44.90      2.78 o 
   3   5   0       84.53       84.76      5.55 o 
   4   5   0       16.89       14.41      3.77 o 
   5   5   0        3.27        3.19      3.07 o 
   6   5   0       22.19       15.66      5.01 o 
   7   5   0        3.17        0.00      3.99 o 
   0   6   0       72.18       77.20      3.37 o 
   1   6   0       18.45       17.29      2.19 o 
   2   6   0       10.44        0.00      3.31 o 
   3   6   0       51.03       37.98      5.21 o 
   4   6   0       32.02       31.59      4.73 o 
   5   6   0       36.02       36.50      5.76 o 
   6   6   0        5.87        4.09      3.84 o 
   1   7   0        9.32       10.40      2.13 o 
   2   7   0        6.19        9.91      3.20 o 
   3   7   0        0.12        0.27      3.01 o 
   4   7   0        7.04        7.85      3.22 o 
   5   7   0       21.17       14.57      5.88 o 
   0   8   0        3.79        2.15      2.61 o 
   1   8   0        7.14        2.09      4.43 o 
   2   8   0        5.37        0.00      4.48 o 
   3   8   0        4.08        5.96      3.77 o 
  -7   0   1      220.21      129.75     12.91 o 
  -5   0   1      182.82      181.60      9.73 o 
  -3   0   1       24.76       39.89      2.85 o 
  -1   0   1       20.01       20.94      1.50 o 
   1   0   1     2651.58     3698.44     38.10 o 
   5   0   1       18.32       23.48      2.74 o 
   7   0   1       28.63       30.62      5.62 o 
  -8   1   1        0.86        5.71      2.92 o 
  -7   1   1       16.33       15.32      4.56 o 
  -6   1   1        0.35        0.00      3.16 o 
  -5   1   1       29.09       30.22      4.01 o 
  -4   1   1      163.02      185.04      6.89 o 
  -3   1   1      176.57      192.08      5.07 o 
  -2   1   1      203.65      214.90      3.98 o 
  -1   1   1     1020.17     1033.58      7.02 o 
   0   1   1     3165.69     3151.68     28.53 o 
   1   1   1     1191.35     1219.22      7.32 o 
   2   1   1        7.82        8.59      0.94 o 
   3   1   1      150.16      230.42      3.64 o 
   4   1   1      100.23      142.28      4.38 o 
   5   1   1      130.97      171.49      4.93 o 
   6   1   1      233.81      321.77      8.02 o 
   7   1   1       23.47       17.70      4.59 o 
   8   1   1        2.68        1.74      3.84 o 
  -8   2   1        2.53        0.00      4.27 o 
  -7   2   1       81.17       63.07      7.58 o 
  -6   2   1       31.23       28.16      4.65 o 
  -5   2   1        1.90        2.18      2.48 o 
  -4   2   1       19.12       26.87      3.06 o 
  -3   2   1       50.35       47.95      3.81 o 
  -2   2   1      217.98      262.27      5.59 o 
  -1   2   1     1228.03     1136.38      8.69 o 
   0   2   1     1615.62     1570.47      7.05 o 
   1   2   1       53.77       52.22      1.82 o 
   2   2   1      173.21      183.71      3.78 o 
   3   2   1      551.16      663.07      8.92 o 
   4   2   1       38.87       39.63      3.59 o 
   5   2   1        0.00        0.00      2.33 o 
   6   2   1       63.80       67.36      5.40 o 
   7   2   1      168.49      174.12      9.84 o 
   8   2   1       23.01       17.66      5.11 o 
  -8   3   1       46.59       43.85      7.00 o 
  -7   3   1        6.57        7.07      3.55 o 
  -6   3   1       97.40       86.82      7.19 o 
  -5   3   1        5.45        3.95      3.18 o 
  -4   3   1        7.34        5.49      2.51 o 
  -3   3   1       66.72       74.78      3.85 o 
  -2   3   1        1.49        0.95      1.64 o 
  -1   3   1       46.47       48.36      2.01 o 
   0   3   1       55.67       57.05      1.50 o 
   1   3   1       23.75       24.81      1.56 o 
   2   3   1      245.72      258.97      4.83 o 
   3   3   1      223.18      251.52      5.37 o 
   4   3   1      216.48      237.18      5.66 o 
   5   3   1      157.64      176.32      6.92 o 
   6   3   1       75.36       70.80      5.50 o 
   7   3   1       12.87        5.38      4.85 o 
   8   3   1       36.89       35.62      6.60 o 
  -7   4   1        3.70        0.88      3.97 o 
  -6   4   1       61.84       63.63      6.00 o 
  -5   4   1       34.54       37.30      3.97 o 
  -4   4   1      396.72      389.97     11.21 o 
  -3   4   1       69.05       66.08      4.55 o 
  -2   4   1       43.08       40.59      2.44 o 
  -1   4   1      122.36      115.93      3.50 o 
   0   4   1      178.86      169.50      3.47 o 
   1   4   1       32.52       31.90      2.10 o 
   2   4   1       27.17       27.74      2.10 o 
   3   4   1        9.72        5.06      2.64 o 
   4   4   1      171.46      200.07      7.57 o 
   5   4   1      122.80      115.44      6.67 o 
   6   4   1       31.15       25.25      4.75 o 
   7   4   1       12.01       17.21      4.14 o 
  -7   5   1       17.23       14.42      5.17 o 
  -6   5   1        0.30        0.00      3.58 o 
  -5   5   1      121.66      142.80      8.26 o 
  -4   5   1      274.61      278.40     10.77 o 
  -3   5   1      147.96      146.43      7.35 o 
  -2   5   1      160.60      148.99      6.85 o 
  -1   5   1       17.13       12.39      1.86 o 
   0   5   1       26.00       33.17      1.67 o 
   1   5   1        0.22        0.00      1.87 o 
   2   5   1      241.37      224.25      5.73 o 
   3   5   1       23.96       28.37      2.53 o 
   4   5   1       15.50       18.40      2.49 o 
   5   5   1        4.36        0.00      3.71 o 
   6   5   1       49.44       58.63      5.75 o 
   7   5   1        0.06        3.37      3.13 o 
  -6   6   1       18.46       14.36      5.53 o 
  -5   6   1        6.43        3.98      3.81 o 
  -4   6   1        0.11        0.00      3.14 o 
  -3   6   1      143.39      131.52      8.56 o 
  -2   6   1       44.33       51.47      3.45 o 
  -1   6   1       20.51       17.70      2.18 o 
   0   6   1      141.52      136.06      4.20 o 
   1   6   1        0.53        1.54      2.35 o 
   2   6   1        8.85        8.26      3.25 o 
   3   6   1        4.54        1.74      3.38 o 
   4   6   1       23.04       21.37      3.59 o 
   5   6   1        4.15        3.81      3.27 o 
   6   6   1        0.10        2.05      1.95 o 
  -5   7   1        8.64       14.70      4.10 o 
  -4   7   1        1.78        0.00      3.71 o 
  -3   7   1        4.81        3.88      3.56 o 
  -2   7   1       11.72       11.21      4.09 o 
  -1   7   1       81.99       79.15      4.54 o 
   0   7   1        4.37        7.57      1.46 o 
   1   7   1        4.47        9.40      1.80 o 
   2   7   1        1.21        0.00      3.44 o 
   3   7   1       30.58       28.98      5.21 o 
   4   7   1        0.00        0.00      3.23 o 
   5   7   1       10.20       12.65      4.13 o 
  -3   8   1       22.94       27.56      6.03 o 
  -2   8   1        0.12        4.03      2.80 o 
  -1   8   1       22.07       13.88      5.55 o 
   0   8   1       15.00       15.43      2.99 o 
   1   8   1       14.36        9.26      4.41 o 
   2   8   1        0.33        5.68      2.94 o 
   3   8   1        1.59        5.46      2.16 o 
  -8   0   2       77.34       31.63      8.68 o 
  -6   0   2      181.80      159.98     10.23 o 
  -4   0   2       23.77       30.25      2.90 o 
  -2   0   2       73.82       91.49      3.04 o 
   0   0   2     2921.52     2756.96     26.12 o 
   4   0   2        0.02        2.20      1.86 o 
   6   0   2      107.16      131.38      5.78 o 
   8   0   2       64.32       74.96      6.49 o 
  -8   1   2       66.80       21.51      9.78 o 
  -7   1   2       16.32       13.95      4.67 o 
  -6   1   2      393.94      308.39     14.22 o 
  -5   1   2       16.82       15.29      3.14 o 
  -4   1   2      320.13      321.49      8.93 o 
  -3   1   2      172.09      198.39      5.57 o 
  -2   1   2      110.66      126.98      3.56 o 
  -1   1   2     2523.72     2686.84     42.51 o 
   0   1   2      253.64      235.84      2.10 o 
   1   1   2      470.05      427.41      4.05 o 
   2   1   2        2.00        5.46      0.87 o 
   3   1   2       26.27       31.92      1.62 o 
   4   1   2       29.79       49.62      2.19 o 
   5   1   2       84.57      120.28      5.04 o 
   6   1   2       68.87       75.22      5.12 o 
   7   1   2      123.08      146.21      6.90 o 
   8   1   2        1.11        0.00      3.78 o 
  -8   2   2       17.99        5.02      6.02 o 
  -7   2   2        1.79        0.77      3.60 o 
  -6   2   2       27.37       17.57      4.56 o 
  -5   2   2       32.13       28.17      4.42 o 
  -4   2   2      211.04      226.37      7.74 o 
  -3   2   2        4.64        4.33      2.20 o 
  -2   2   2      362.74      347.30      6.80 o 
  -1   2   2       28.97       23.20      1.44 o 
   0   2   2     2687.00     2456.05      9.24 o 
   1   2   2     1164.30     1150.31      8.68 o 
   2   2   2       58.22       65.37      2.12 o 
   3   2   2     1072.74     1292.56     10.62 o 
   4   2   2       13.02       17.96      1.62 o 
   5   2   2      108.13      120.10      5.29 o 
   6   2   2       70.29       81.27      4.72 o 
   7   2   2       30.15       33.47      4.66 o 
   8   2   2        8.09        0.60      4.30 o 
  -8   3   2        0.58        0.00      4.62 o 
  -7   3   2        8.60        9.44      3.61 o 
  -6   3   2       44.97       42.39      5.04 o 
  -5   3   2      188.43      214.75      8.43 o 
  -4   3   2       17.04       21.01      3.12 o 
  -3   3   2      408.23      446.65      9.11 o 
  -2   3   2       15.90       21.46      1.51 o 
  -1   3   2        5.99        8.85      1.01 o 
   0   3   2        1.34        1.52      0.87 o 
   1   3   2       93.00       74.33      2.64 o 
   2   3   2      311.48      327.90      5.57 o 
   3   3   2       29.55       35.69      2.37 o 
   4   3   2       68.28       85.51      3.60 o 
   5   3   2        7.13        9.80      1.90 o 
   6   3   2       14.36       17.09      2.12 o 
   7   3   2       56.85       57.47      5.76 o 
   8   3   2        0.07        3.01      3.65 o 
  -7   4   2       14.47       14.68      4.62 o 
  -6   4   2       84.34       70.47      7.95 o 
  -5   4   2       98.94      109.64      7.54 o 
  -4   4   2       66.00       68.89      5.38 o 
  -3   4   2      147.78      141.04      6.79 o 
  -2   4   2      107.53      109.32      3.83 o 
  -1   4   2      281.72      280.59      5.82 o 
   0   4   2        6.88        2.78      1.42 o 
   1   4   2        1.08        0.00      1.74 o 
   2   4   2      346.15      340.44      6.18 o 
   3   4   2      110.37      109.47      5.72 o 
   4   4   2      453.57      464.89     11.33 o 
   5   4   2      118.17      111.96      6.59 o 
   6   4   2       44.33       40.13      5.31 o 
   7   4   2        4.51        5.73      4.20 o 
  -7   5   2        8.53       11.89      4.32 o 
  -6   5   2        8.09        4.42      4.35 o 
  -5   5   2       67.63       63.74      6.53 o 
  -4   5   2      112.01      105.12      7.63 o 
  -3   5   2        8.56       11.74      1.81 o 
  -2   5   2        0.54        0.00      2.42 o 
  -1   5   2      143.98      147.81      4.51 o 
   0   5   2        5.25        4.88      1.20 o 
   1   5   2        4.83        9.45      1.60 o 
   2   5   2        3.22        4.81      2.48 o 
   3   5   2       17.39       19.50      2.05 o 
   4   5   2       15.02       17.62      2.06 o 
   5   5   2       43.79       39.02      4.93 o 
   6   5   2       12.60       11.30      4.62 o 
   7   5   2        3.52        0.00      4.65 o 
  -6   6   2        4.09        5.29      3.94 o 
  -5   6   2       10.72        1.14      5.16 o 
  -4   6   2        0.18        0.00      3.30 o 
  -3   6   2       18.91       24.84      4.03 o 
  -2   6   2       22.69       25.97      2.63 o 
  -1   6   2       46.88       45.79      3.00 o 
   0   6   2       27.74       31.50      2.66 o 
   1   6   2       26.43       22.80      3.99 o 
   2   6   2       70.18       63.31      5.68 o 
   3   6   2       15.43       14.70      2.17 o 
   4   6   2        0.01        0.00      3.42 o 
   5   6   2       10.78        0.00      4.96 o 
   6   6   2       11.62       12.07      4.96 o 
  -5   7   2       11.22       12.80      4.55 o 
  -4   7   2        9.23        5.23      2.61 o 
  -3   7   2        0.24        0.00      3.58 o 
  -2   7   2       11.78       13.52      3.55 o 
  -1   7   2       38.98       46.05      3.46 o 
   0   7   2       12.02       17.56      1.69 o 
   1   7   2        7.96        6.53      3.21 o 
   2   7   2      112.39      138.85      5.60 o 
   3   7   2        2.71        0.28      3.39 o 
   4   7   2        1.57        2.99      3.13 o 
   5   7   2        2.81        2.28      4.14 o 
  -3   8   2        0.00        0.00      3.77 o 
  -2   8   2        2.76        0.00      4.05 o 
  -1   8   2        3.17        0.00      4.76 o 
   0   8   2        1.66        1.58      1.76 o 
   1   8   2        1.51        1.80      3.33 o 
   2   8   2        0.01        0.00      3.27 o 
   3   8   2        0.00        0.00      3.40 o 
  -7   0   3      148.40       69.73     11.45 o 
  -5   0   3        5.20       10.64      3.01 o 
  -3   0   3      247.19      271.87      6.20 o 
  -1   0   3     1718.33     1581.61     10.19 o 
   1   0   3     1138.80     1049.59      7.67 o 
   3   0   3       95.56       92.87      3.38 o 
   5   0   3     1115.92     1375.56     15.14 o 
   7   0   3        9.94        8.68      4.41 o 
  -8   1   3       16.14       17.99      4.89 o 
  -7   1   3        2.84        4.62      3.30 o 
  -6   1   3       77.19       42.36      7.75 o 
  -5   1   3        4.34        3.29      2.37 o 
  -4   1   3      440.13      485.50     10.43 o 
  -3   1   3      671.64      763.63      7.27 o 
  -2   1   3      610.46      670.26      8.17 o 
  -1   1   3     5140.34     5395.32     70.76 o 
   0   1   3     8147.63     8349.63     60.92 o 
   1   1   3     2740.45     2670.76     12.54 o 
   2   1   3       10.90       12.28      1.12 o 
   4   1   3       34.12       51.15      2.18 o 
   5   1   3       92.92      116.01      4.77 o 
   6   1   3      325.71      396.29      9.40 o 
   7   1   3       19.63        8.80      4.77 o 
   8   1   3       20.52       17.70      5.48 o 
  -8   2   3       33.13       24.12      6.42 o 
  -7   2   3       18.84       11.30      4.61 o 
  -6   2   3       92.48       94.24      7.49 o 
  -5   2   3        1.54        2.52      2.36 o 
  -4   2   3       13.85       20.92      2.81 o 
  -3   2   3       20.15       24.84      2.49 o 
  -2   2   3        7.01        5.94      1.94 o 
  -1   2   3      889.17      837.67      9.40 o 
   0   2   3       56.79       62.23      1.35 o 
   1   2   3       23.12       22.27      1.34 o 
   2   2   3     2128.64     2431.60     11.03 o 
   3   2   3       41.76       53.04      2.29 o 
   4   2   3       18.48       23.20      2.80 o 
   5   2   3      141.15      173.79      5.65 o 
   6   2   3        5.85        8.55      3.33 o 
   7   2   3       26.85       34.55      4.17 o 
   8   2   3       48.98       55.60      5.85 o 
  -8   3   3        0.82        2.75      3.38 o 
  -7   3   3        2.16        0.00      4.00 o 
  -6   3   3        9.47        2.58      4.00 o 
  -5   3   3       16.62       21.58      3.52 o 
  -4   3   3        0.30        1.75      2.49 o 
  -3   3   3       14.09       19.39      2.90 o 
  -2   3   3      220.49      247.33      5.03 o 
  -1   3   3      235.10      215.00      4.48 o 
   0   3   3       31.67       27.65      1.11 o 
   1   3   3        6.36        8.21      1.08 o 
   2   3   3       25.56       30.31      2.05 o 
   3   3   3      631.33      733.91      9.22 o 
   4   3   3       96.02       99.06      3.71 o 
   5   3   3        9.13       14.78      2.07 o 
   6   3   3       16.34       18.54      3.90 o 
   7   3   3       21.57       24.82      4.51 o 
   8   3   3        1.39        0.48      3.63 o 
  -7   4   3       29.35       15.42      6.58 o 
  -6   4   3        2.85        4.64      3.25 o 
  -5   4   3       36.01       37.26      4.57 o 
  -4   4   3       15.91        1.54      3.83 o 
  -3   4   3       88.81       83.58      5.82 o 
  -2   4   3        0.56        0.00      2.08 o 
  -1   4   3        3.76        6.00      1.18 o 
   0   4   3       38.97       40.02      1.51 o 
   1   4   3      104.75      103.93      3.57 o 
   2   4   3      172.83      177.38      4.76 o 
   3   4   3        1.18        0.00      2.35 o 
   4   4   3        0.06        1.25      2.65 o 
   5   4   3        0.83        0.00      3.17 o 
   6   4   3        5.80        5.38      3.67 o 
   7   4   3        0.05        0.00      3.54 o 
  -7   5   3        1.94        0.00      4.20 o 
  -6   5   3       33.00       28.79      5.99 o 
  -5   5   3       38.85       41.22      4.74 o 
  -4   5   3       79.18       69.18      4.31 o 
  -3   5   3        1.56        1.40      2.60 o 
  -2   5   3       16.74       17.77      2.06 o 
  -1   5   3       98.91      104.77      3.99 o 
   0   5   3       93.07       92.57      2.62 o 
   1   5   3       60.13       58.75      3.12 o 
   2   5   3       36.13       34.01      2.54 o 
   3   5   3        0.01        0.00      2.50 o 
   4   5   3        0.43        2.45      2.78 o 
   5   5   3       19.35       15.73      4.15 o 
   6   5   3        4.98        7.26      1.87 o 
   7   5   3        3.04        4.07      3.66 o 
  -6   6   3        6.68        0.00      4.73 o 
  -5   6   3       15.46       16.34      4.46 o 
  -4   6   3        4.34        1.70      3.68 o 
  -3   6   3        0.15        4.06      2.62 o 
  -2   6   3        6.02        1.22      3.40 o 
  -1   6   3        4.60        5.05      2.86 o 
   0   6   3        1.03        3.91      1.34 o 
   1   6   3        0.43        1.16      2.11 o 
   2   6   3      204.56      205.52      8.96 o 
   3   6   3        4.13        1.42      3.07 o 
   4   6   3       26.35       32.46      3.58 o 
   5   6   3        0.33        0.43      3.53 o 
   6   6   3       12.83        8.34      4.54 o 
  -5   7   3        8.89        5.80      5.14 o 
  -4   7   3       20.38       20.48      5.54 o 
  -3   7   3        4.64        1.69      3.82 o 
  -2   7   3       13.73       11.69      3.98 o 
  -1   7   3       35.57       37.37      3.07 o 
   0   7   3        1.32        0.00      2.42 o 
   1   7   3        1.39        0.00      3.40 o 
   2   7   3        0.66        1.13      1.81 o 
   3   7   3       33.57       37.91      5.03 o 
   4   7   3        0.11        0.00      3.27 o 
   5   7   3        1.23        3.46      3.69 o 
  -3   8   3        0.05        0.00      3.72 o 
  -2   8   3       23.79       19.51      5.39 o 
  -1   8   3       50.82       49.17      7.24 o 
   0   8   3       23.25       26.03      3.57 o 
   1   8   3       36.05       42.66      5.22 o 
   2   8   3        5.15        0.16      4.27 o 
   3   8   3        1.03        0.00      3.94 o 
  -8   0   4        0.32        0.00      3.69 o 
  -6   0   4       37.09       37.02      4.93 o 
  -4   0   4      171.74      162.98      7.32 o 
  -2   0   4      308.00      332.71      6.09 o 
   0   0   4     6086.42     6016.04     54.88 o 
   2   0   4      662.07      623.59      6.60 o 
   4   0   4       94.14      102.12      4.31 o 
   6   0   4      258.11      272.16      8.50 o 
   8   0   4        1.91        1.48      4.09 o 
  -8   1   4        0.66        0.00      4.26 o 
  -7   1   4       80.23       46.53      8.95 o 
  -6   1   4       41.53       35.00      6.24 o 
  -5   1   4       31.03       30.56      4.43 o 
  -4   1   4       43.65       45.85      3.88 o 
  -3   1   4        0.07        0.22      1.60 o 
  -2   1   4      208.42      198.82      4.84 o 
  -1   1   4     1543.53     1420.36      9.35 o 
   0   1   4     1393.02     1248.95      5.69 o 
   1   1   4       62.08       57.27      1.88 o 
   2   1   4       14.05       15.92      1.20 o 
   3   1   4       53.13       49.93      2.15 o 
   4   1   4        0.02        0.00      2.31 o 
   5   1   4        9.79       12.32      2.84 o 
   6   1   4       59.52       76.57      4.98 o 
   7   1   4       11.14        6.06      4.18 o 
   8   1   4       12.44       14.23      4.12 o 
  -8   2   4        3.91        0.00      4.80 o 
  -7   2   4       13.19        4.36      4.91 o 
  -6   2   4       40.59       52.15      5.56 o 
  -5   2   4        0.03        0.00      2.92 o 
  -4   2   4        7.71        7.93      2.63 o 
  -3   2   4      278.97      297.54      8.12 o 
  -2   2   4      745.74      769.79     10.28 o 
  -1   2   4        5.36        3.20      1.49 o 
   0   2   4      925.49      821.56      5.40 o 
   1   2   4        0.44        2.02      1.34 o 
   2   2   4      138.40      143.00      2.43 o 
   3   2   4      730.14      904.01      9.44 o 
   4   2   4       94.75       95.36      4.29 o 
   5   2   4        0.06        5.00      1.21 o 
   6   2   4      139.74      157.15      6.71 o 
   7   2   4       15.89       15.35      4.42 o 
   8   2   4        1.04        2.78      3.75 o 
  -8   3   4        0.87        0.00      3.87 o 
  -7   3   4        2.62        0.00      3.97 o 
  -6   3   4       46.47       53.66      5.11 o 
  -5   3   4      325.45      346.46     10.31 o 
  -4   3   4      626.93      635.87     13.66 o 
  -3   3   4      461.40      506.90      7.93 o 
  -2   3   4        1.35        0.69      1.65 o 
  -1   3   4      750.99      731.87      8.48 o 
   0   3   4       11.79        9.99      0.79 o 
   1   3   4      386.68      347.87      6.00 o 
   2   3   4        8.92        8.72      1.34 o 
   3   3   4        5.14        2.89      2.52 o 
   4   3   4       16.98       18.87      2.01 o 
   5   3   4       64.01       80.35      3.58 o 
   6   3   4       62.09       68.31      5.22 o 
   7   3   4       35.00       34.71      5.20 o 
   8   3   4       13.99        8.61      4.60 o 
  -7   4   4       40.58       21.41      6.69 o 
  -6   4   4        0.11        0.39      3.14 o 
  -5   4   4       51.87       52.87      5.78 o 
  -4   4   4        1.91        0.00      2.81 o 
  -3   4   4       44.29       54.37      4.80 o 
  -2   4   4        1.48        1.61      1.91 o 
  -1   4   4      139.46      148.32      4.13 o 
   0   4   4       18.06       12.34      1.28 o 
   1   4   4      222.00      210.29      4.80 o 
   2   4   4      479.68      432.93      7.82 o 
   3   4   4        7.40        6.52      2.18 o 
   4   4   4       20.80       25.35      3.34 o 
   5   4   4       32.14       33.82      4.63 o 
   6   4   4       44.79       37.85      5.33 o 
   7   4   4        3.58        0.45      3.88 o 
  -7   5   4       10.05       16.80      4.50 o 
  -6   5   4        2.60        0.15      3.84 o 
  -5   5   4        1.00        0.77      3.46 o 
  -4   5   4        4.96        0.91      3.27 o 
  -3   5   4       96.09       88.45      6.18 o 
  -2   5   4      122.36      126.42      4.55 o 
  -1   5   4        0.00        0.00      2.35 o 
   0   5   4        6.21        5.03      1.07 o 
   1   5   4       50.05       50.89      2.87 o 
   2   5   4       58.99       52.97      3.16 o 
   3   5   4        4.54        1.94      2.53 o 
   4   5   4       62.36       60.39      3.58 o 
   5   5   4        2.46        6.54      1.65 o 
   6   5   4        3.90        5.37      3.00 o 
   7   5   4       17.13       17.50      4.74 o 
  -6   6   4        0.04        0.00      3.46 o 
  -5   6   4       25.30       19.95      5.88 o 
  -4   6   4      123.70      129.96      8.47 o 
  -3   6   4        3.16        3.52      2.90 o 
  -2   6   4       33.37       42.21      4.13 o 
  -1   6   4       82.47       77.50      3.90 o 
   0   6   4        7.82        7.76      2.10 o 
   1   6   4        0.77        0.65      2.65 o 
   2   6   4      118.70      113.19      7.38 o 
   3   6   4       20.14       15.68      3.93 o 
   4   6   4       40.86       33.42      5.09 o 
   5   6   4       90.80      102.50      7.86 o 
   6   6   4        0.09        0.00      3.44 o 
  -5   7   4        0.63        0.00      3.90 o 
  -4   7   4        7.13        4.00      4.03 o 
  -3   7   4        2.40        0.00      3.49 o 
  -2   7   4       13.18       11.34      4.42 o 
  -1   7   4        0.33        4.14      2.46 o 
   0   7   4       57.01       60.30      2.83 o 
   1   7   4        0.32        0.00      2.95 o 
   2   7   4        5.44        8.03      3.02 o 
   3   7   4        1.18        0.00      3.08 o 
   4   7   4        4.53        5.21      3.86 o 
   5   7   4        3.29        0.83      3.90 o 
  -3   8   4        0.95        0.01      3.17 o 
  -2   8   4        3.90        1.43      4.21 o 
  -1   8   4       18.79       16.61      5.50 o 
   0   8   4        0.82        1.24      2.36 o 
   1   8   4        0.10        3.54      2.77 o 
   2   8   4        4.01        5.21      4.07 o 
   3   8   4        0.42        0.00      3.87 o 
  -7   0   5      119.14       88.76     10.82 o 
  -5   0   5        1.54        3.96      2.24 o 
  -3   0   5      396.23      463.63      9.04 o 
  -1   0   5      122.53      108.44      3.46 o 
   1   0   5      200.58      173.64      3.41 o 
   3   0   5       66.76       58.82      2.39 o 
   5   0   5      412.37      435.91      9.69 o 
   7   0   5        0.43        2.04      3.24 o 
  -8   1   5       10.81        0.15      5.76 o 
  -7   1   5       28.69        9.74      5.93 o 
  -6   1   5       38.05       16.84      5.92 o 
  -5   1   5       16.24       13.48      3.48 o 
  -4   1   5        1.59        3.37      1.07 o 
  -3   1   5       67.20       76.21      3.16 o 
  -2   1   5      425.38      413.22      7.34 o 
  -1   1   5      755.80      677.83      6.99 o 
   0   1   5     1261.02     1071.94      6.12 o 
   1   1   5     2586.60     2391.64     14.57 o 
   2   1   5        0.85        3.46      0.91 o 
   3   1   5      814.24      906.35      9.54 o 
   4   1   5      348.24      416.04      6.65 o 
   5   1   5        9.55       10.87      1.86 o 
   6   1   5       42.36       46.70      4.47 o 
   7   1   5       81.45       79.22      6.27 o 
   8   1   5       30.06       38.31      5.57 o 
  -8   2   5       17.68       11.56      5.91 o 
  -7   2   5       70.24       57.45      8.13 o 
  -6   2   5       71.26       72.06      7.03 o 
  -5   2   5       97.93       87.91      6.25 o 
  -4   2   5       88.34       93.06      5.54 o 
  -3   2   5       13.09       24.59      2.35 o 
  -2   2   5      143.29      136.89      4.70 o 
  -1   2   5      533.87      492.83      6.56 o 
   0   2   5      544.90      474.86      4.10 o 
   1   2   5     2128.38     1882.17     13.02 o 
   2   2   5       24.46       22.55      1.13 o 
   3   2   5       26.07       19.51      1.71 o 
   4   2   5        2.96        7.25      1.14 o 
   5   2   5        0.93        2.29      2.44 o 
   6   2   5        3.15        3.29      3.41 o 
   7   2   5      111.57      138.13      7.03 o 
   8   2   5        6.52        9.91      4.49 o 
  -8   3   5        0.20        0.00      4.81 o 
  -7   3   5        2.94        2.29      3.64 o 
  -6   3   5        4.23        0.00      4.00 o 
  -5   3   5       11.75       10.11      3.71 o 
  -4   3   5      255.94      266.64      8.59 o 
  -3   3   5        1.05        4.56      1.86 o 
  -2   3   5        0.06        0.00      1.82 o 
  -1   3   5      705.59      660.71      8.24 o 
   0   3   5      108.70      107.22      2.20 o 
   1   3   5       52.39       49.03      2.55 o 
   2   3   5       99.60      104.50      3.33 o 
   3   3   5        1.16        0.08      2.08 o 
   4   3   5      375.40      397.35      7.42 o 
   5   3   5       10.78        5.00      3.10 o 
   6   3   5       11.88       12.31      3.09 o 
   7   3   5        9.36        6.40      4.16 o 
   8   3   5        0.14        4.13      3.60 o 
  -7   4   5        8.25        8.19      4.46 o 
  -6   4   5       24.13        5.36      4.89 o 
  -5   4   5      251.75      255.26     11.39 o 
  -4   4   5       45.81       47.15      4.88 o 
  -3   4   5      116.25      128.75      6.16 o 
  -2   4   5       20.68       15.73      1.77 o 
  -1   4   5       57.65       57.67      4.14 o 
   0   4   5       42.01       39.15      1.69 o 
   1   4   5        0.15        0.00      2.31 o 
   2   4   5      150.35      139.41      4.51 o 
   3   4   5       14.08       10.94      2.76 o 
   4   4   5       23.79       25.65      2.29 o 
   5   4   5       77.46       71.54      5.64 o 
   6   4   5       14.79       21.34      3.75 o 
   7   4   5        0.96        0.00      3.64 o 
  -6   5   5        7.89       12.49      4.22 o 
  -5   5   5        1.51        2.10      3.56 o 
  -4   5   5       96.03      108.38      7.15 o 
  -3   5   5       28.73       27.98      4.83 o 
  -2   5   5        0.08        3.20      1.99 o 
  -1   5   5        4.56        2.46      2.59 o 
   0   5   5       33.54       29.50      1.65 o 
   1   5   5        0.86        0.00      2.52 o 
   2   5   5       83.80       75.47      3.86 o 
   3   5   5       58.71       60.89      3.59 o 
   4   5   5        0.41        3.62      2.39 o 
   5   5   5        4.68        8.04      2.23 o 
   6   5   5        0.10        1.48      3.17 o 
  -6   6   5        2.83        3.83      3.84 o 
  -5   6   5        9.58       10.76      3.96 o 
  -4   6   5        6.25        0.68      4.52 o 
  -3   6   5       41.45       41.17      5.01 o 
  -2   6   5       38.20       32.03      4.76 o 
  -1   6   5       23.04       16.44      4.14 o 
   0   6   5        0.30        1.11      1.71 o 
   1   6   5       54.33       52.74      3.28 o 
   2   6   5       87.35       77.58      6.36 o 
   3   6   5        0.00        0.00      2.95 o 
   4   6   5        6.54        6.20      3.81 o 
   5   6   5        0.01        6.55      3.31 o 
   6   6   5       13.09       10.25      4.88 o 
  -4   7   5        7.34        9.86      3.84 o 
  -3   7   5        0.11        0.00      3.32 o 
  -2   7   5        2.96        0.69      3.63 o 
  -1   7   5        2.87        3.96      3.47 o 
   0   7   5        3.12        3.37      2.46 o 
   1   7   5        1.89        3.75      1.99 o 
   2   7   5        7.38        5.47      3.29 o 
   3   7   5        0.74        0.00      3.42 o 
   4   7   5        5.40        4.99      3.63 o 
  -2   8   5        5.72        9.53      2.46 o 
  -1   8   5        3.85        7.51      3.89 o 
   0   8   5        4.47        8.10      1.87 o 
   1   8   5        0.21        0.01      3.06 o 
   2   8   5        3.79        0.32      4.14 o 
  -8   0   6        4.14        0.00      4.82 o 
  -6   0   6       84.66       75.57      6.81 o 
  -4   0   6      126.67      127.54      6.03 o 
  -2   0   6       97.77       99.62      3.93 o 
   0   0   6      234.33      205.31      2.86 o 
   2   0   6        4.81        6.63      1.02 o 
   4   0   6     1103.84     1126.85     12.25 o 
   6   0   6      447.46      510.65     11.98 o 
   8   0   6        8.74        1.70      4.34 o 
  -8   1   6       54.88       43.90      9.22 o 
  -7   1   6        3.23        1.86      3.61 o 
  -6   1   6      110.30       48.16      9.98 o 
  -5   1   6       42.17       32.41      5.12 o 
  -4   1   6       33.41       21.14      3.86 o 
  -3   1   6      443.23      452.93      6.92 o 
  -2   1   6       69.85       61.82      3.69 o 
  -1   1   6      152.42      151.24      3.33 o 
   0   1   6       87.81       79.22      1.71 o 
   1   1   6      900.07      754.68      7.98 o 
   2   1   6      267.12      271.65      3.53 o 
   3   1   6      137.15      138.75      3.86 o 
   4   1   6      182.71      186.63      4.77 o 
   5   1   6      145.51      162.91      4.60 o 
   6   1   6      130.62      147.24      7.01 o 
   7   1   6        9.16        7.29      4.29 o 
   8   1   6        9.68       10.30      3.65 o 
  -8   2   6       11.05        8.40      5.36 o 
  -7   2   6        0.04        0.00      3.88 o 
  -6   2   6        1.96        5.04      2.68 o 
  -5   2   6        7.29        7.22      3.32 o 
  -4   2   6       31.30       30.33      3.97 o 
  -3   2   6       29.95       28.11      3.03 o 
  -2   2   6       24.47       22.46      2.25 o 
  -1   2   6        6.22        0.68      1.96 o 
   0   2   6      706.81      654.01      5.19 o 
   1   2   6      698.60      675.62      8.26 o 
   2   2   6      519.83      502.87      4.86 o 
   3   2   6      444.87      422.99      7.03 o 
   4   2   6       43.12       39.97      2.54 o 
   5   2   6       27.09       27.16      3.88 o 
   6   2   6      143.14      156.28      7.09 o 
   7   2   6       42.90       48.86      5.37 o 
   8   2   6       18.02       24.60      4.67 o 
  -7   3   6       71.81       69.43      8.25 o 
  -6   3   6       10.32       14.08      4.06 o 
  -5   3   6        6.77        1.19      3.84 o 
  -4   3   6       38.34       36.33      3.94 o 
  -3   3   6        1.01        2.88      1.87 o 
  -2   3   6       45.07       61.30      3.78 o 
  -1   3   6      359.25      289.27      5.65 o 
   0   3   6        1.40        1.14      1.11 o 
   1   3   6        4.49        3.10      1.05 o 
   2   3   6        5.32        6.40      1.27 o 
   3   3   6      231.78      231.29      5.68 o 
   4   3   6        7.21        1.67      3.19 o 
   5   3   6        9.32        3.56      3.34 o 
   6   3   6        3.65        2.88      3.35 o 
   7   3   6        1.25        0.00      3.89 o 
  -7   4   6        2.20        4.73      3.12 o 
  -6   4   6       14.33        8.79      4.39 o 
  -5   4   6       46.60       37.84      6.28 o 
  -4   4   6       34.90       32.16      4.17 o 
  -3   4   6       39.35       47.16      4.11 o 
  -2   4   6      164.26      160.56      7.48 o 
  -1   4   6        5.65        5.23      2.31 o 
   0   4   6       13.19        9.44      1.50 o 
   1   4   6      227.35      241.46      6.07 o 
   2   4   6        7.53        1.93      2.89 o 
   3   4   6       28.54       22.65      3.70 o 
   4   4   6        4.44        1.78      3.07 o 
   5   4   6       19.38       19.62      3.62 o 
   6   4   6        0.04        3.16      1.52 o 
   7   4   6       13.68       15.54      4.81 o 
  -6   5   6        0.31        4.71      3.01 o 
  -5   5   6        4.26        5.25      2.98 o 
  -4   5   6        5.67        6.64      3.29 o 
  -3   5   6        2.41        2.95      2.80 o 
  -2   5   6        6.41        4.12      3.13 o 
  -1   5   6       64.38       55.08      3.10 o 
   0   5   6       39.17       34.81      1.89 o 
   1   5   6      124.61      119.17      4.74 o 
   2   5   6        2.62        1.90      3.27 o 
   3   5   6       39.57       33.07      2.92 o 
   4   5   6        3.14        0.00      3.22 o 
   5   5   6        6.42        3.23      3.28 o 
   6   5   6        8.25        8.06      2.40 o 
  -5   6   6       20.48       18.79      5.49 o 
  -4   6   6        8.24        9.30      3.33 o 
  -3   6   6        1.45        0.00      2.93 o 
  -2   6   6       33.28       29.89      5.09 o 
  -1   6   6        8.18        2.05      3.39 o 
   0   6   6        0.01        0.66      1.64 o 
   1   6   6        0.62        0.00      3.01 o 
   2   6   6       43.11       38.47      5.11 o 
   3   6   6        5.58        1.91      3.23 o 
   4   6   6       30.87       40.55      4.78 o 
   5   6   6        6.93        8.68      3.72 o 
  -4   7   6        4.19       10.23      3.62 o 
  -3   7   6        7.29       11.42      2.36 o 
  -2   7   6       26.02       23.57      4.74 o 
  -1   7   6       87.71       94.51      5.23 o 
   0   7   6       46.30       58.33      2.85 o 
   1   7   6       27.80       18.33      5.12 o 
   2   7   6       61.85       68.90      4.26 o 
   3   7   6        0.02        0.00      3.38 o 
   4   7   6        0.73        4.46      3.37 o 
  -2   8   6        0.47        4.30      2.70 o 
  -1   8   6       23.94       33.24      3.66 o 
   0   8   6        0.02        1.18      2.27 o 
   1   8   6        0.92        0.00      3.70 o 
   2   8   6        0.33        2.13      2.61 o 
  -7   0   7       17.77       19.92      5.24 o 
  -5   0   7        9.86        0.77      3.66 o 
  -3   0   7       10.24        6.68      2.14 o 
  -1   0   7      870.89      815.23     10.24 o 
   1   0   7      215.37      187.12      3.92 o 
   3   0   7       36.98       34.33      1.94 o 
   5   0   7      297.47      283.26      6.60 o 
   7   0   7        0.01        0.00      4.05 o 
  -8   1   7        0.09        0.00      4.10 o 
  -7   1   7       24.25       14.26      6.12 o 
  -6   1   7        1.95        1.97      3.22 o 
  -5   1   7       38.09       38.52      4.33 o 
  -4   1   7       54.15       57.49      4.89 o 
  -3   1   7       11.13       13.64      2.66 o 
  -2   1   7      134.79      141.35      5.02 o 
  -1   1   7     1112.06     1039.82      9.64 o 
   0   1   7        4.97        5.74      0.88 o 
   1   1   7       92.93       85.25      2.74 o 
   2   1   7      281.84      249.97      3.50 o 
   3   1   7       37.14       36.22      2.11 o 
   4   1   7        7.87        9.74      2.71 o 
   5   1   7        0.22        3.44      2.48 o 
   6   1   7       42.95       47.42      4.58 o 
   7   1   7        1.90        4.51      3.36 o 
   8   1   7        0.94        0.00      4.32 o 
  -8   2   7        0.07        0.00      3.83 o 
  -7   2   7        2.09        0.00      4.21 o 
  -6   2   7       30.31       21.48      5.44 o 
  -5   2   7      453.49      380.29     14.86 o 
  -4   2   7      150.25      146.94      6.83 o 
  -3   2   7      264.39      269.45      8.71 o 
  -2   2   7      231.82      241.88      7.25 o 
  -1   2   7      382.15      359.77      8.09 o 
   0   2   7       12.60       14.71      0.99 o 
   1   2   7      259.80      236.81      4.81 o 
   2   2   7       22.06       16.42      1.45 o 
   3   2   7       65.43       64.09      2.92 o 
   4   2   7       35.08       36.84      2.86 o 
   5   2   7      270.02      275.01      7.00 o 
   6   2   7        9.23        4.98      4.01 o 
   7   2   7        6.06        0.57      4.19 o 
   8   2   7       19.89       17.13      5.60 o 
  -7   3   7        3.89        0.00      4.54 o 
  -6   3   7        0.84        3.50      3.01 o 
  -5   3   7       48.10       77.16      5.75 o 
  -4   3   7       35.23       53.33      4.34 o 
  -3   3   7       57.45       56.56      3.10 o 
  -2   3   7      255.23      242.16      7.84 o 
  -1   3   7      399.42      406.18      7.13 o 
   0   3   7        2.98        3.66      1.02 o 
   1   3   7      264.20      223.27      5.05 o 
   2   3   7        3.70        4.96      2.41 o 
   3   3   7        3.22        0.00      2.53 o 
   4   3   7        2.26        1.55      2.23 o 
   5   3   7       11.06       11.32      3.38 o 
   6   3   7       71.70       69.24      4.03 o 
   7   3   7       27.25       34.07      3.04 o 
  -7   4   7       10.55       12.77      4.74 o 
  -6   4   7        0.68        0.00      3.18 o 
  -5   4   7       27.59       17.95      5.20 o 
  -4   4   7       21.93       21.27      4.51 o 
  -3   4   7        4.63        5.76      2.50 o 
  -2   4   7      245.21      236.68      8.63 o 
  -1   4   7       28.38       27.83      3.72 o 
   0   4   7       26.91       25.36      1.40 o 
   1   4   7       74.87       73.49      3.36 o 
   2   4   7      184.71      167.51      5.22 o 
   3   4   7        6.69        5.35      2.60 o 
   4   4   7       54.65       54.11      3.50 o 
   5   4   7        0.07        1.11      2.65 o 
   6   4   7        0.02        0.00      3.43 o 
   7   4   7        3.60        5.47      4.05 o 
  -6   5   7        4.66        0.94      4.77 o 
  -5   5   7        4.18        2.50      3.61 o 
  -4   5   7       68.48       80.53      6.32 o 
  -3   5   7        1.63        3.62      2.07 o 
  -2   5   7       15.64       19.29      3.59 o 
  -1   5   7        2.61        4.06      2.06 o 
   0   5   7       41.76       43.57      1.95 o 
   1   5   7      126.56      138.77      5.41 o 
   2   5   7      375.63      346.72      8.16 o 
   3   5   7        9.17        6.28      2.01 o 
   4   5   7       21.68       13.69      4.29 o 
   5   5   7       28.48       32.20      3.44 o 
   6   5   7       10.14        0.00      5.43 o 
  -5   6   7        4.71        0.00      4.77 o 
  -4   6   7        1.70        3.00      2.67 o 
  -3   6   7        3.36        0.66      3.40 o 
  -2   6   7        9.37        6.18      3.69 o 
  -1   6   7        3.91        0.24      2.90 o 
   0   6   7        2.29        2.57      1.97 o 
   1   6   7       41.27       49.69      4.54 o 
   2   6   7        0.79        0.61      2.70 o 
   3   6   7        3.45        3.28      3.28 o 
   4   6   7        6.99        6.84      4.17 o 
   5   6   7        3.05        5.47      3.65 o 
  -4   7   7        4.27        3.28      3.77 o 
  -3   7   7        0.40        0.00      3.19 o 
  -2   7   7        5.33        6.00      2.06 o 
  -1   7   7       33.93       41.41      3.71 o 
   0   7   7        0.42        0.01      2.32 o 
   1   7   7        0.23        2.38      2.82 o 
   2   7   7        1.76        0.58      3.17 o 
   3   7   7       13.07       17.51      2.88 o 
   4   7   7        9.92        7.68      3.96 o 
  -1   8   7        3.54        0.00      4.23 o 
   0   8   7       16.54       17.69      3.50 o 
   1   8   7        0.34        0.00      4.06 o 
  -8   0   8        0.59        0.00      4.09 o 
  -6   0   8       10.96        2.03      4.00 o 
  -4   0   8        4.75        6.26      2.68 o 
  -2   0   8      251.64      254.79      7.04 o 
   0   0   8      151.40      105.00      2.53 o 
   2   0   8      207.15      210.06      4.64 o 
   4   0   8      541.84      534.95      8.88 o 
   6   0   8       84.90       86.43      4.61 o 
   8   0   8       17.33       12.40      5.55 o 
  -8   1   8        2.74        0.00      4.58 o 
  -7   1   8        6.77        0.00      4.58 o 
  -6   1   8       13.86       12.34      4.70 o 
  -5   1   8        4.04        6.48      2.71 o 
  -4   1   8       18.84       27.81      3.58 o 
  -3   1   8      116.24      129.94      5.48 o 
  -2   1   8      840.27      788.39     12.31 o 
  -1   1   8      113.74      106.32      3.08 o 
   0   1   8        5.43        4.10      0.82 o 
   1   1   8       85.26       66.53      2.62 o 
   2   1   8       92.88       81.99      3.02 o 
   3   1   8        3.84        2.52      1.05 o 
   4   1   8        4.39        3.69      2.43 o 
   5   1   8       71.31       75.11      3.95 o 
   6   1   8       96.22      111.77      4.70 o 
   7   1   8       18.17       17.26      4.18 o 
   8   1   8        9.80        5.60      5.03 o 
  -7   2   8       13.78       13.20      4.54 o 
  -6   2   8       26.50       29.87      5.16 o 
  -5   2   8        7.87       12.65      3.60 o 
  -4   2   8       24.31       23.14      3.55 o 
  -3   2   8        6.81        5.56      2.62 o 
  -2   2   8        4.47        4.53      2.02 o 
  -1   2   8        1.32        2.77      1.56 o 
   0   2   8       48.32       47.21      1.57 o 
   1   2   8      146.59      128.71      3.87 o 
   2   2   8       51.28       53.08      2.52 o 
   3   2   8       10.06       12.78      1.81 o 
   4   2   8        3.43        4.20      2.73 o 
   5   2   8       11.23        9.19      2.19 o 
   6   2   8        5.93        7.32      3.72 o 
   7   2   8       60.78       81.57      6.14 o 
  -7   3   8       32.50       25.40      6.60 o 
  -6   3   8        0.72        3.22      3.02 o 
  -5   3   8      304.96      326.58     12.24 o 
  -4   3   8       92.81       98.53      6.27 o 
  -3   3   8        5.64        6.93      2.86 o 
  -2   3   8        7.76        6.89      1.53 o 
  -1   3   8        2.24        1.79      1.73 o 
   0   3   8      179.94      154.36      3.26 o 
   1   3   8      966.34      889.63     11.06 o 
   2   3   8        4.90        7.63      1.45 o 
   3   3   8        0.91        3.41      1.86 o 
   4   3   8        1.57        1.11      1.57 o 
   5   3   8       49.21       37.10      3.15 o 
   6   3   8       10.96        8.74      3.39 o 
   7   3   8        2.31        1.54      4.17 o 
  -7   4   8        3.05        0.00      4.27 o 
  -6   4   8        0.57        0.00      3.39 o 
  -5   4   8       73.36       81.27      7.05 o 
  -4   4   8        0.13        0.00      2.79 o 
  -3   4   8        0.79        0.20      2.18 o 
  -2   4   8        1.77        0.00      2.55 o 
  -1   4   8       97.60       98.66      5.82 o 
   0   4   8        0.94        0.00      1.60 o 
   1   4   8       46.78       43.32      2.91 o 
   2   4   8        0.79        0.00      2.58 o 
   3   4   8       21.75       14.62      3.40 o 
   4   4   8        0.02        2.63      1.49 o 
   5   4   8        3.24        1.93      3.11 o 
   6   4   8        0.64        0.00      3.28 o 
   7   4   8        1.29        0.00      4.29 o 
  -6   5   8        9.66       13.00      4.63 o 
  -5   5   8        1.79        0.00      3.88 o 
  -4   5   8        6.05        7.64      3.17 o 
  -3   5   8       15.58       18.01      2.32 o 
  -2   5   8      121.29      109.93      6.49 o 
  -1   5   8        7.88        4.06      2.69 o 
   0   5   8       51.85       51.97      2.23 o 
   1   5   8        1.86        0.00      2.95 o 
   2   5   8      146.49      142.69      5.34 o 
   3   5   8        9.16        6.47      3.58 o 
   4   5   8       17.92       12.34      2.69 o 
   5   5   8       10.12        9.46      3.61 o 
   6   5   8        3.81        0.00      4.80 o 
  -5   6   8        0.06        1.61      2.97 o 
  -4   6   8        7.71        3.09      4.32 o 
  -3   6   8        0.75        3.55      3.07 o 
  -2   6   8        1.74        0.00      3.36 o 
  -1   6   8        0.20        0.00      3.04 o 
   0   6   8        0.22        1.85      1.29 o 
   1   6   8        0.02        4.67      2.63 o 
   2   6   8       39.97       37.35      3.47 o 
   3   6   8        0.18        0.14      2.88 o 
   4   6   8        4.10        5.74      3.15 o 
   5   6   8        7.02        4.99      4.83 o 
  -4   7   8        2.53        6.06      3.82 o 
  -3   7   8        0.43        1.26      2.77 o 
  -2   7   8        0.00        3.15      2.42 o 
  -1   7   8       17.97       26.04      3.11 o 
   0   7   8        6.25        8.36      1.66 o 
   1   7   8       17.68       24.21      2.78 o 
   2   7   8        6.72        5.50      3.57 o 
   3   7   8        1.41        1.41      3.57 o 
   0   8   8        0.16        2.83      2.97 o 
  -7   0   9       56.68       31.83      8.36 o 
  -5   0   9       98.33       98.98      7.40 o 
  -3   0   9      559.26      608.73     11.99 o 
  -1   0   9      113.91      100.33      3.36 o 
   1   0   9       24.02       28.33      1.74 o 
   3   0   9        0.24        0.00      2.10 o 
   5   0   9        0.65        0.00      2.90 o 
   7   0   9       11.69       13.35      4.21 o 
  -7   1   9        1.08        0.00      3.49 o 
  -6   1   9       36.83       33.86      4.99 o 
  -5   1   9       23.71       24.31      4.26 o 
  -4   1   9        2.32        2.34      2.45 o 
  -3   1   9      118.01      125.51      6.19 o 
  -2   1   9        0.54        0.00      2.06 o 
  -1   1   9      138.47      126.51      3.75 o 
   0   1   9      120.06      125.42      2.65 o 
   1   1   9      583.38      514.20      7.78 o 
   2   1   9      107.06       84.74      3.39 o 
   3   1   9        0.34        0.65      2.00 o 
   4   1   9      105.69      108.77      4.28 o 
   5   1   9       14.47       11.55      3.80 o 
   6   1   9       94.72      103.28      4.42 o 
   7   1   9        9.37       13.98      2.61 o 
  -7   2   9       28.50       33.42      6.46 o 
  -6   2   9       13.19       12.87      4.68 o 
  -5   2   9       23.03       13.98      4.18 o 
  -4   2   9        1.31        1.68      2.52 o 
  -3   2   9      130.82      130.90      6.37 o 
  -2   2   9       28.55       37.24      3.44 o 
  -1   2   9      103.47      100.58      3.77 o 
   0   2   9       49.60       36.31      1.58 o 
   1   2   9       70.03       60.90      3.00 o 
   2   2   9       81.79       76.37      3.34 o 
   3   2   9       83.30       74.65      3.77 o 
   4   2   9       36.41       37.85      2.77 o 
   5   2   9       27.09       22.77      2.68 o 
   6   2   9       57.18       61.25      5.79 o 
   7   2   9       25.11       30.49      4.89 o 
  -7   3   9        0.52        2.40      3.10 o 
  -6   3   9        3.66        2.37      3.20 o 
  -5   3   9       27.27       32.73      5.39 o 
  -4   3   9       45.49       52.57      5.03 o 
  -3   3   9        0.40        1.72      2.32 o 
  -2   3   9      208.55      223.04      5.70 o 
  -1   3   9       43.07       47.28      2.59 o 
   0   3   9       45.30       46.00      1.88 o 
   1   3   9      147.69      150.67      4.66 o 
   2   3   9        0.99        2.34      2.17 o 
   3   3   9       44.92       39.07      2.81 o 
   4   3   9       84.80       82.86      3.98 o 
   5   3   9        2.07        3.79      2.92 o 
   6   3   9       12.24       10.06      3.62 o 
   7   3   9       15.91       25.82      3.20 o 
  -6   4   9       11.84        7.70      4.87 o 
  -5   4   9        4.07        8.70      3.21 o 
  -4   4   9       10.88       10.31      3.59 o 
  -3   4   9        1.26        4.00      2.60 o 
  -2   4   9       32.19       25.10      3.55 o 
  -1   4   9        8.68        0.00      3.31 o 
   0   4   9       66.80       63.43      2.86 o 
   1   4   9        3.84        7.26      1.55 o 
   2   4   9       54.40       53.97      3.57 o 
   3   4   9        8.64        9.63      1.93 o 
   4   4   9        0.16        3.11      2.44 o 
   5   4   9        0.19        2.01      2.98 o 
   6   4   9       27.63       26.56      4.67 o 
  -6   5   9        9.90        5.80      5.22 o 
  -5   5   9       42.57       52.01      6.65 o 
  -4   5   9        0.19        4.04      2.86 o 
  -3   5   9       30.81       20.76      5.44 o 
  -2   5   9       16.29        8.99      4.17 o 
  -1   5   9        2.61        0.00      3.22 o 
   0   5   9       15.78       16.98      1.82 o 
   1   5   9       20.49       18.71      2.16 o 
   2   5   9       66.63       70.34      3.84 o 
   3   5   9        7.42        9.97      1.93 o 
   4   5   9       31.99       42.04      3.41 o 
   5   5   9        0.12        0.00      3.79 o 
   6   5   9        1.08        0.33      3.95 o 
  -5   6   9        0.14        5.49      2.90 o 
  -4   6   9        2.05        4.93      1.80 o 
  -3   6   9        4.62        0.14      3.73 o 
  -2   6   9       22.82       21.93      4.11 o 
  -1   6   9       55.75       70.64      5.55 o 
   0   6   9        4.29        6.82      1.57 o 
   1   6   9       80.40       63.87      7.06 o 
   2   6   9        2.91        0.00      3.25 o 
   3   6   9       10.72        5.51      4.04 o 
   4   6   9        0.43        0.00      3.52 o 
   5   6   9        2.48        6.98      2.18 o 
  -3   7   9        0.19        0.01      3.30 o 
  -2   7   9        0.00        0.01      2.78 o 
  -1   7   9        3.09        1.64      3.31 o 
   0   7   9        0.58        0.19      2.19 o 
   1   7   9        5.60        5.09      3.68 o 
   2   7   9        1.94        2.46      3.10 o 
   3   7   9       13.96       20.40      3.10 o 
  -6   0  10       17.40       21.54      4.93 o 
  -4   0  10       17.66       11.98      3.61 o 
  -2   0  10      255.02      258.62      7.69 o 
   0   0  10       58.79       54.32      4.08 o 
   2   0  10       47.25       44.60      3.48 o 
   4   0  10        8.84        3.44      3.54 o 
   6   0  10        8.31        7.48      4.06 o 
  -7   1  10        0.00        3.05      3.41 o 
  -6   1  10       28.11       39.80      5.52 o 
  -5   1  10       49.15       41.97      5.37 o 
  -4   1  10       42.57       40.93      5.01 o 
  -3   1  10       41.94       51.41      4.09 o 
  -2   1  10       93.63       98.27      5.40 o 
  -1   1  10      123.50      140.61      4.16 o 
   0   1  10       32.05       25.77      1.37 o 
   1   1  10        0.00        0.00      1.67 o 
   2   1  10       51.55       51.72      2.75 o 
   3   1  10       19.30       16.00      1.94 o 
   4   1  10      325.70      274.00      6.98 o 
   5   1  10       26.29       21.39      2.47 o 
   6   1  10       36.42       28.07      3.39 o 
   7   1  10        1.27        5.04      3.65 o 
  -7   2  10        5.37       11.03      4.08 o 
  -6   2  10        9.81       13.31      3.54 o 
  -5   2  10        0.68        1.68      2.89 o 
  -4   2  10        9.79        6.22      4.08 o 
  -3   2  10        2.09        0.75      2.51 o 
  -2   2  10        1.62        1.93      2.29 o 
  -1   2  10        7.45        4.69      2.75 o 
   0   2  10      258.75      243.50      4.16 o 
   1   2  10       28.20       24.98      2.15 o 
   2   2  10        0.98        0.00      2.33 o 
   3   2  10        8.32        0.00      3.11 o 
   4   2  10       82.52       68.25      3.71 o 
   5   2  10       19.58       21.26      2.75 o 
   6   2  10       53.30       44.96      3.87 o 
   7   2  10        1.06        0.00      4.30 o 
  -7   3  10        1.46        3.81      3.60 o 
  -6   3  10        1.65        0.00      3.87 o 
  -5   3  10       46.10       64.46      5.60 o 
  -4   3  10       15.81       11.87      4.35 o 
  -3   3  10        0.00        2.35      2.15 o 
  -2   3  10        6.46        5.42      2.65 o 
  -1   3  10        0.18        0.35      2.04 o 
   0   3  10       40.72       32.87      1.77 o 
   1   3  10      551.82      490.13      9.05 o 
   2   3  10       33.78       38.91      2.59 o 
   3   3  10      149.93      133.46      4.93 o 
   4   3  10       79.66       81.53      4.10 o 
   5   3  10       11.08        6.68      3.43 o 
   6   3  10        1.92        0.00      3.83 o 
   7   3  10        0.09        0.00      4.22 o 
  -6   4  10        0.99        0.00      4.01 o 
  -5   4  10        4.35        1.96      4.15 o 
  -4   4  10       16.84       10.95      4.67 o 
  -3   4  10       73.60       65.34      5.91 o 
  -2   4  10       29.77       29.12      4.19 o 
  -1   4  10       18.35       16.44      3.70 o 
   0   4  10        0.00        0.00      1.78 o 
   1   4  10       90.50       97.87      4.59 o 
   2   4  10       81.21       74.67      3.99 o 
   3   4  10       65.06       61.52      4.09 o 
   4   4  10        0.73        0.00      2.89 o 
   5   4  10        2.98        0.14      3.83 o 
   6   4  10        9.86       15.60      2.61 o 
  -5   5  10        8.19       13.89      3.78 o 
  -4   5  10        4.74        5.77      3.48 o 
  -3   5  10        4.79        9.50      1.96 o 
  -2   5  10       65.97       64.36      3.99 o 
  -1   5  10       25.45       24.27      2.46 o 
   0   5  10       11.34       13.57      1.95 o 
   1   5  10       11.91       10.91      2.13 o 
   2   5  10        3.27        0.00      3.14 o 
   3   5  10        0.11        0.00      3.16 o 
   4   5  10        0.10        4.07      2.66 o 
   5   5  10       11.43        8.19      4.46 o 
  -4   6  10        4.77        0.00      4.41 o 
  -3   6  10        0.12        0.00      3.30 o 
  -2   6  10        9.27        4.19      4.59 o 
  -1   6  10        1.77        1.61      3.15 o 
   0   6  10       16.39       16.85      1.87 o 
   1   6  10       25.58       19.35      5.19 o 
   2   6  10       20.35       14.26      2.61 o 
   3   6  10        4.03        5.00      3.61 o 
   4   6  10       10.93        7.91      4.31 o 
  -3   7  10        2.24        0.00      4.20 o 
  -2   7  10        0.49        4.02      2.90 o 
  -1   7  10        4.27        2.33      3.85 o 
   0   7  10        4.15        3.25      2.02 o 
   1   7  10        0.04        0.00      3.45 o 
   2   7  10        1.41        0.48      3.82 o 
  -7   0  11       23.87       17.32      6.49 o 
  -5   0  11      111.40      114.63      9.16 o 
  -3   0  11        9.18        7.63      2.87 o 
  -1   0  11       30.14       31.29      2.24 o 
   1   0  11        8.07        5.36      2.25 o 
   3   0  11       21.49        8.85      3.23 o 
   5   0  11        2.13        1.20      2.97 o 
   7   0  11       47.11       42.95      4.32 o 
  -7   1  11        5.97        4.29      4.43 o 
  -6   1  11       23.34       18.04      5.39 o 
  -5   1  11        0.34        0.00      2.95 o 
  -4   1  11        5.48        4.06      3.38 o 
  -3   1  11       27.82       27.44      3.77 o 
  -2   1  11        3.19        5.70      1.45 o 
  -1   1  11        2.69        0.64      2.02 o 
   0   1  11       56.69       56.12      1.98 o 
   1   1  11        5.98        9.56      1.36 o 
   2   1  11        0.00        0.09      2.22 o 
   3   1  11       29.82       25.56      2.46 o 
   4   1  11       92.07       80.22      4.55 o 
   5   1  11        8.62        4.39      3.61 o 
   6   1  11       17.18        9.62      4.60 o 
   7   1  11       19.32       23.50      3.55 o 
  -7   2  11        0.02        0.82      3.26 o 
  -6   2  11        7.36        0.86      3.95 o 
  -5   2  11       56.85       60.68      6.42 o 
  -4   2  11       84.12       82.12      7.08 o 
  -3   2  11      190.09      195.42      8.69 o 
  -2   2  11      112.24      109.06      6.42 o 
  -1   2  11        0.96        4.13      1.09 o 
   0   2  11        4.34        4.85      1.25 o 
   1   2  11      138.38      136.72      4.63 o 
   2   2  11       26.11       29.18      2.40 o 
   3   2  11        3.71        4.31      2.54 o 
   4   2  11        0.43        0.56      2.32 o 
   5   2  11       67.03       57.83      3.84 o 
   6   2  11        1.30        2.02      3.39 o 
   7   2  11        3.10        6.56      3.84 o 
  -6   3  11       12.11       13.82      4.85 o 
  -5   3  11        6.48        7.54      3.37 o 
  -4   3  11        4.58        3.99      3.31 o 
  -3   3  11        0.15        0.00      2.85 o 
  -2   3  11        7.92        8.04      3.38 o 
  -1   3  11       13.27        9.67      3.30 o 
   0   3  11       89.55       74.31      2.69 o 
   1   3  11      115.80       93.85      4.45 o 
   2   3  11        3.93        1.60      2.55 o 
   3   3  11        1.31        0.00      3.04 o 
   4   3  11        2.38        2.66      2.62 o 
   5   3  11        7.24        6.89      3.45 o 
   6   3  11        3.53        0.00      4.35 o 
  -6   4  11       40.62       45.22      7.55 o 
  -5   4  11        1.70        4.82      3.76 o 
  -4   4  11        0.69        2.88      1.56 o 
  -3   4  11       23.49       16.83      4.38 o 
  -2   4  11       46.33       38.56      4.84 o 
  -1   4  11       59.40       63.98      4.77 o 
   0   4  11       28.07       28.39      1.88 o 
   1   4  11      220.63      203.04      6.66 o 
   2   4  11       15.34       14.63      2.19 o 
   3   4  11        0.68        1.21      2.91 o 
   4   4  11       19.54       17.90      2.60 o 
   5   4  11        2.29        2.20      3.05 o 
   6   4  11        0.13        0.00      4.34 o 
  -5   5  11        7.91       14.46      4.03 o 
  -4   5  11        1.30        0.00      3.29 o 
  -3   5  11        2.22        1.36      3.36 o 
  -2   5  11        0.31        0.00      2.93 o 
  -1   5  11        0.04        1.71      2.46 o 
   0   5  11       21.13       22.47      1.82 o 
   1   5  11        6.66        7.95      2.00 o 
   2   5  11       22.21       13.62      4.60 o 
   3   5  11       16.54       19.56      2.44 o 
   4   5  11        0.00        0.00      3.75 o 
   5   5  11        0.00        5.57      1.92 o 
  -4   6  11        2.08        4.78      3.37 o 
  -3   6  11        0.79        0.00      3.26 o 
  -2   6  11        3.85        0.00      3.75 o 
  -1   6  11        1.45        4.36      2.67 o 
   0   6  11        2.19        3.56      2.29 o 
   1   6  11        0.14        3.10      2.75 o 
   2   6  11       10.19        8.38      2.79 o 
   3   6  11        0.95        0.00      3.70 o 
   4   6  11        2.60        4.44      3.60 o 
  -2   7  11        0.43        0.00      3.68 o 
  -1   7  11        2.86        0.00      4.41 o 
   0   7  11        3.23        3.28      2.43 o 
   1   7  11        0.04        1.46      3.23 o 
   2   7  11        0.35        0.01      3.26 o 
  -6   0  12        8.25        4.18      3.95 o 
  -4   0  12       47.28       56.95      5.79 o 
  -2   0  12       97.92       98.54      6.02 o 
   0   0  12       24.94       28.86      3.04 o 
   2   0  12       42.05       44.60      4.02 o 
   4   0  12        0.71        3.33      1.68 o 
   6   0  12       32.57       36.54      3.46 o 
  -7   1  12        3.64        0.33      4.17 o 
  -6   1  12        2.84        2.77      3.71 o 
  -5   1  12       47.37       49.52      5.97 o 
  -4   1  12        9.53        7.78      3.67 o 
  -3   1  12      107.07      124.99      6.65 o 
  -2   1  12       49.78       50.20      4.01 o 
  -1   1  12        3.93        4.32      2.44 o 
   0   1  12       20.13       22.07      1.44 o 
   1   1  12       13.41        9.86      2.78 o 
   2   1  12       21.72       22.01      2.12 o 
   3   1  12       72.26       60.53      3.64 o 
   4   1  12        0.01        0.00      3.00 o 
   5   1  12        7.31        4.39      3.88 o 
   6   1  12       33.32       33.02      3.62 o 
   7   1  12       37.16       40.74      4.13 o 
  -6   2  12        8.27        7.24      4.41 o 
  -5   2  12       14.45        9.48      4.35 o 
  -4   2  12        0.69        4.43      2.95 o 
  -3   2  12       11.96        6.58      3.45 o 
  -2   2  12      147.52      150.21      8.25 o 
  -1   2  12        0.01        0.00      2.42 o 
   0   2  12      132.30      134.87      3.34 o 
   1   2  12        6.53        3.30      2.64 o 
   2   2  12       12.10       10.16      2.20 o 
   3   2  12        2.32        0.32      2.65 o 
   4   2  12        0.08        2.88      2.35 o 
   5   2  12        6.48        5.23      3.55 o 
   6   2  12        0.16        0.00      3.44 o 
  -6   3  12        4.29       10.96      4.29 o 
  -5   3  12        1.36        0.00      3.97 o 
  -4   3  12        0.03        0.00      2.92 o 
  -3   3  12       39.02       48.91      3.81 o 
  -2   3  12       24.75       24.32      2.35 o 
  -1   3  12        0.80        0.00      2.53 o 
   0   3  12      145.14      165.22      3.86 o 
   1   3  12       36.90       23.48      4.67 o 
   2   3  12        0.12        0.11      2.51 o 
   3   3  12       62.78       52.34      3.86 o 
   4   3  12        4.30        9.05      2.19 o 
   5   3  12        6.91        0.71      3.83 o 
   6   3  12       11.03        9.53      2.31 o 
  -5   4  12       55.57       67.89      8.95 o 
  -4   4  12        8.35        5.17      4.28 o 
  -3   4  12       17.86       14.12      3.70 o 
  -2   4  12        4.36        7.20      3.08 o 
  -1   4  12        5.26       10.54      2.95 o 
   0   4  12        7.38        5.20      2.46 o 
   1   4  12        7.33        6.20      3.60 o 
   2   4  12       20.05       22.54      2.58 o 
   3   4  12       30.70       30.68      2.85 o 
   4   4  12        0.01        0.00      3.05 o 
   5   4  12        7.32        9.76      2.27 o 
  -5   5  12        0.32        0.00      4.19 o 
  -4   5  12        0.08        2.07      1.77 o 
  -3   5  12        0.03        0.72      2.74 o 
  -2   5  12       15.73       14.46      3.89 o 
  -1   5  12        2.82        4.11      1.52 o 
   0   5  12        0.03        0.00      2.12 o 
   1   5  12        0.08        0.00      3.10 o 
   2   5  12       16.15       13.02      2.78 o 
   3   5  12        2.31        3.28      3.48 o 
   4   5  12        1.28        2.62      3.11 o 
  -3   6  12        2.69        5.16      2.80 o 
  -2   6  12        2.72        1.99      3.70 o 
  -1   6  12        0.01        0.00      3.18 o 
   0   6  12        0.34        1.23      2.03 o 
   1   6  12       20.26       22.73      2.94 o 
   2   6  12        2.99        2.44      3.29 o 
   3   6  12        6.82        6.42      4.06 o 
   0   7  12        1.14        0.01      2.62 o 
  -5   0  13       12.90        8.49      4.49 o 
  -3   0  13        0.33        1.85      2.43 o 
  -1   0  13       89.24      102.38      4.26 o 
   1   0  13        3.40        4.27      1.36 o 
   3   0  13      116.67      117.72      4.87 o 
   5   0  13      126.29      129.68      5.63 o 
  -6   1  13        5.40        8.75      4.36 o 
  -5   1  13        8.12       11.45      4.34 o 
  -4   1  13       23.60       28.17      4.48 o 
  -3   1  13       17.02       11.20      4.13 o 
  -2   1  13        0.34        0.00      2.74 o 
  -1   1  13       17.99       17.68      3.18 o 
   0   1  13       16.87       16.74      1.85 o 
   1   1  13        8.91        3.60      3.03 o 
   2   1  13        0.09        0.62      2.19 o 
   3   1  13       32.07       31.16      2.65 o 
   4   1  13       34.82       32.95      3.17 o 
   5   1  13        5.98        3.88      2.97 o 
   6   1  13        0.83        1.85      3.42 o 
  -6   2  13        1.03        1.27      3.39 o 
  -5   2  13        2.58        0.00      3.59 o 
  -4   2  13       21.33       14.42      5.17 o 
  -3   2  13        0.06        0.00      2.96 o 
  -2   2  13        1.33        3.55      2.29 o 
  -1   2  13       20.38        7.14      3.37 o 
   0   2  13       15.60       12.95      1.87 o 
   1   2  13      102.14      105.33      6.39 o 
   2   2  13      120.19      123.40      4.99 o 
   3   2  13        4.89        3.83      2.92 o 
   4   2  13        2.42        0.00      3.32 o 
   5   2  13        7.67        8.94      4.05 o 
   6   2  13        2.71        4.35      1.86 o 
  -6   3  13        0.13        0.00      3.63 o 
  -5   3  13        0.42        1.79      3.21 o 
  -4   3  13       37.60       59.15      4.97 o 
  -3   3  13        0.08        0.50      2.90 o 
  -2   3  13        7.25        9.17      1.76 o 
  -1   3  13        0.01        0.00      2.64 o 
   0   3  13       42.46       38.33      2.78 o 
   1   3  13       19.89       23.60      2.84 o 
   2   3  13        8.72        6.33      1.97 o 
   3   3  13       37.82       36.38      3.26 o 
   4   3  13       14.75        8.71      4.16 o 
   5   3  13        0.28        2.10      2.78 o 
   6   3  13        7.08        0.67      4.40 o 
  -5   4  13        3.46        2.89      4.37 o 
  -4   4  13        1.56        0.44      3.88 o 
  -3   4  13       16.51       16.89      4.61 o 
  -2   4  13       16.01       13.18      3.87 o 
  -1   4  13       40.52       36.39      5.41 o 
   0   4  13        0.60        0.00      2.10 o 
   1   4  13       23.50       22.38      2.81 o 
   2   4  13       23.32       29.18      2.89 o 
   3   4  13       38.60       33.67      3.64 o 
   4   4  13       10.08        9.72      2.33 o 
   5   4  13        1.94        2.74      3.00 o 
  -4   5  13        1.97        0.32      3.87 o 
  -3   5  13        6.53        6.78      1.98 o 
  -2   5  13        2.87        0.00      4.10 o 
  -1   5  13        2.08        0.00      3.63 o 
   0   5  13        2.78        5.26      1.65 o 
   1   5  13        9.92        8.13      4.06 o 
   2   5  13       15.40       11.66      4.53 o 
   3   5  13       12.24        0.90      4.53 o 
   4   5  13        4.42        2.59      4.21 o 
  -3   6  13        0.13        0.17      3.33 o 
  -2   6  13        1.71        3.38      3.01 o 
  -1   6  13        0.30        2.51      1.45 o 
   0   6  13        0.94        3.33      1.40 o 
   1   6  13        0.11        0.15      3.51 o 
   2   6  13        0.39        3.04      3.35 o 
  -6   0  14       29.75       29.45      6.45 o 
  -4   0  14        2.38        0.00      3.71 o 
  -2   0  14       27.10       32.99      3.97 o 
   0   0  14      160.40      166.98      8.30 o 
   2   0  14        0.09        0.00      2.53 o 
   4   0  14       44.48       54.14      3.66 o 
   6   0  14        2.42        2.09      3.23 o 
  -6   1  14       14.88       16.17      5.41 o 
  -5   1  14        0.61        1.74      3.11 o 
  -4   1  14        9.21        9.43      4.27 o 
  -3   1  14       29.88       35.99      5.28 o 
  -2   1  14       10.42       14.69      2.06 o 
  -1   1  14       18.81       19.37      2.58 o 
   0   1  14       10.68       12.27      1.25 o 
   1   1  14        0.97        1.59      2.36 o 
   2   1  14       70.50       65.68      5.78 o 
   3   1  14       12.63       12.55      2.19 o 
   4   1  14       28.81       26.06      2.95 o 
   5   1  14        2.92        0.00      3.47 o 
   6   1  14        4.70        1.95      3.49 o 
  -6   2  14        1.37        0.83      3.78 o 
  -5   2  14        0.48        4.19      3.27 o 
  -4   2  14       17.10       18.51      4.92 o 
  -3   2  14       15.59       20.56      3.45 o 
  -2   2  14        2.99        6.62      2.69 o 
  -1   2  14       16.45       10.52      3.70 o 
   0   2  14       35.25       39.98      2.25 o 
   1   2  14       35.57       34.41      4.62 o 
   2   2  14        4.49        2.56      3.16 o 
   3   2  14       12.65       11.16      2.22 o 
   4   2  14        2.48        0.00      3.64 o 
   5   2  14        7.13        5.26      4.21 o 
   6   2  14        1.32        1.50      3.58 o 
  -5   3  14        0.02        0.00      3.21 o 
  -4   3  14       14.71       16.02      4.79 o 
  -3   3  14       61.65       85.29      6.37 o 
  -2   3  14        2.20        0.12      3.28 o 
  -1   3  14       23.18       22.51      2.63 o 
   0   3  14        1.04        0.00      1.96 o 
   1   3  14       53.57       54.29      3.56 o 
   2   3  14        0.56        2.11      2.60 o 
   3   3  14        0.64        0.00      3.78 o 
   4   3  14        8.50        7.08      2.36 o 
   5   3  14        1.70        0.00      4.06 o 
  -4   4  14        2.81        0.00      4.32 o 
  -3   4  14        1.62        1.16      3.48 o 
  -2   4  14        0.06        3.96      2.79 o 
  -1   4  14       37.72       53.05      5.53 o 
   0   4  14        5.89        5.88      2.63 o 
   1   4  14       13.97       21.05      2.54 o 
   2   4  14       17.93        9.11      4.48 o 
   3   4  14       12.23        8.95      4.11 o 
   4   4  14        0.13        2.80      3.03 o 
  -3   5  14        0.15        0.00      3.58 o 
  -2   5  14        0.01        2.57      3.05 o 
  -1   5  14        3.80        5.10      3.11 o 
   0   5  14       18.41       27.91      2.18 o 
   1   5  14       10.54        9.93      4.18 o 
   2   5  14        0.74        0.00      3.50 o 
   3   5  14        0.13        0.00      3.90 o 
  -1   6  14        0.69        0.00      3.61 o 
   0   6  14        0.16        0.01      2.34 o 
   1   6  14        0.11        0.01      3.33 o 
  -5   0  15        4.12        4.10      3.81 o 
  -3   0  15        0.56        0.00      2.98 o 
  -1   0  15        1.74        0.00      2.48 o 
   1   0  15       12.58        9.69      3.35 o 
   3   0  15       60.80       58.07      5.53 o 
   5   0  15       18.11       11.92      4.92 o 
  -5   1  15        0.01        5.07      2.80 o 
  -4   1  15       27.54       25.36      5.85 o 
  -3   1  15        1.57        0.90      3.32 o 
  -2   1  15        2.12        2.65      2.35 o 
  -1   1  15        0.39        1.84      1.36 o 
   0   1  15       73.11       76.39      3.43 o 
   1   1  15       10.08        6.47      3.40 o 
   2   1  15        0.43        0.00      2.76 o 
   3   1  15       20.85       19.17      2.67 o 
   4   1  15        2.52        0.56      3.37 o 
   5   1  15        6.16        8.22      2.31 o 
  -5   2  15        0.12        0.00      3.20 o 
  -4   2  15        2.84        3.48      3.26 o 
  -3   2  15       42.08       41.09      6.57 o 
  -2   2  15       11.26       10.66      3.56 o 
  -1   2  15       19.15       16.56      3.92 o 
   0   2  15        0.90        2.84      1.73 o 
   1   2  15        4.69        4.10      3.11 o 
   2   2  15        0.02        0.88      2.77 o 
   3   2  15       57.47       63.39      6.07 o 
   4   2  15        0.01        0.00      3.05 o 
   5   2  15        3.45        1.75      3.53 o 
  -5   3  15        1.08        0.00      4.10 o 
  -4   3  15        0.01        0.00      3.02 o 
  -3   3  15       20.31       37.35      4.38 o 
  -2   3  15        0.60        0.67      2.95 o 
  -1   3  15        0.01        0.00      3.29 o 
   0   3  15        2.45        0.01      2.13 o 
   1   3  15        1.51        1.55      2.94 o 
   2   3  15        0.12        0.00      3.21 o 
   3   3  15        7.56        8.85      2.12 o 
   4   3  15        1.03        1.07      2.94 o 
   5   3  15       14.86       18.89      3.23 o 
  -4   4  15        0.21        0.00      3.47 o 
  -3   4  15        2.04        3.99      3.24 o 
  -2   4  15        0.05        1.74      2.69 o 
  -1   4  15        1.08        1.68      3.20 o 
   0   4  15       45.42       67.11      3.59 o 
   1   4  15        2.19        0.00      3.52 o 
   2   4  15        5.18        6.67      3.60 o 
   3   4  15        0.77        0.31      3.15 o 
   4   4  15        3.20        8.72      4.11 o 
  -3   5  15        0.07        0.67      3.34 o 
  -2   5  15        2.82        1.28      3.75 o 
  -1   5  15        6.99       12.67      3.94 o 
   0   5  15        7.65       13.78      1.68 o 
   1   5  15       14.61       15.88      2.99 o 
   2   5  15        1.74        5.58      3.51 o 
  -4   0  16       70.45      110.34      8.77 o 
  -2   0  16        1.02        3.72      2.33 o 
   0   0  16        3.12        4.48      1.42 o 
   2   0  16        0.01        0.90      2.15 o 
   4   0  16       33.10       30.23      5.25 o 
  -5   1  16        0.29        0.00      4.29 o 
  -4   1  16        7.69        4.79      5.25 o 
  -3   1  16        0.86        0.97      3.05 o 
  -2   1  16        2.13        1.04      2.49 o 
  -1   1  16        1.05        1.12      3.15 o 
   0   1  16        2.42        2.81      1.80 o 
   1   1  16       14.72       11.17      4.18 o 
   2   1  16        4.39        3.78      3.27 o 
   3   1  16       11.22        7.89      4.14 o 
   4   1  16        5.75        4.95      3.69 o 
   5   1  16        3.18        0.00      3.90 o 
  -5   2  16        0.88        7.33      1.87 o 
  -4   2  16        1.85        0.15      3.98 o 
  -3   2  16        0.00        0.00      3.62 o 
  -2   2  16       10.27       10.41      4.16 o 
  -1   2  16        0.60        0.00      2.93 o 
   0   2  16        5.40        3.33      2.38 o 
   1   2  16        9.98       10.69      3.83 o 
   2   2  16        9.74        7.70      3.62 o 
   3   2  16        0.90        0.00      3.63 o 
   4   2  16        0.93        2.94      2.89 o 
  -4   3  16        2.43        3.42      3.96 o 
  -3   3  16        2.51        4.09      3.10 o 
  -2   3  16        0.01        0.00      3.30 o 
  -1   3  16       11.01        5.52      4.68 o 
   0   3  16        0.52        0.01      2.23 o 
   1   3  16        0.04        0.00      3.47 o 
   2   3  16        5.65        6.85      2.11 o 
   3   3  16        1.97        0.76      3.33 o 
   4   3  16        0.87        5.05      1.92 o 
  -3   4  16        0.10        1.47      3.00 o 
  -2   4  16        0.05        0.00      3.38 o 
  -1   4  16        1.57        3.74      2.93 o 
   0   4  16        0.82        0.01      2.58 o 
   1   4  16        0.00        3.45      2.69 o 
   2   4  16        9.91        7.10      4.27 o 
   3   4  16       19.35       16.10      5.37 o 
  -1   5  16        2.36        4.10      3.46 o 
   0   5  16        0.99        0.01      2.90 o 
   1   5  16        7.33        9.58      2.75 o 
  -3   0  17        6.56       12.79      3.85 o 
  -1   0  17       77.64      101.90      5.29 o 
   1   0  17        2.24        0.00      3.42 o 
   3   0  17        0.05        1.17      2.82 o 
  -4   1  17        0.63        0.00      3.45 o 
  -3   1  17        0.20        0.00      3.35 o 
  -2   1  17        7.37        7.19      2.16 o 
  -1   1  17       23.16       27.79      4.78 o 
   0   1  17        4.19        8.50      1.77 o 
   1   1  17       16.17       16.98      4.54 o 
   2   1  17        2.73        0.84      3.47 o 
   3   1  17        0.45        3.16      2.02 o 
   4   1  17        7.00        4.96      4.20 o 
  -4   2  17        7.23        3.95      5.01 o 
  -3   2  17        6.29       15.67      3.89 o 
  -2   2  17        0.00        2.91      2.94 o 
  -1   2  17        1.90        4.06      3.16 o 
   0   2  17        0.00        1.57      1.69 o 
   1   2  17        3.55        1.97      3.81 o 
   2   2  17       25.10       37.73      3.12 o 
   3   2  17       32.37       34.75      3.66 o 
   4   2  17        0.17        0.82      3.28 o 
  -3   3  17        0.87        0.00      3.86 o 
  -2   3  17        6.07        9.77      2.04 o 
  -1   3  17       14.26       21.96      3.24 o 
   0   3  17       10.67       10.96      3.07 o 
   1   3  17        0.69        0.74      2.96 o 
   2   3  17       21.00       23.57      3.36 o 
   3   3  17        0.36        0.00      4.17 o 
  -2   4  17        3.65        3.30      4.49 o 
  -1   4  17        0.03        3.67      3.12 o 
   0   4  17        9.13        5.04      3.76 o 
   1   4  17        3.36        3.04      3.98 o 
   2   4  17        0.36        0.00      4.02 o 
  -4   0  18       21.58       33.09      6.03 o 
  -2   0  18        2.63        2.09      3.22 o 
   0   0  18       34.13       43.54      3.05 o 
   2   0  18        7.50       12.29      2.59 o 
  -3   1  18        1.48        0.00      3.98 o 
  -2   1  18        0.12        0.00      3.38 o 
  -1   1  18        5.37        2.33      3.43 o 
   0   1  18        0.37        0.01      2.37 o 
   1   1  18        0.83        0.00      3.67 o 
   2   1  18        2.91        3.18      2.96 o 
   3   1  18       22.21       21.02      5.75 o 
  -3   2  18        0.02        1.15      3.39 o 
  -2   2  18        0.02        5.15      2.85 o 
  -1   2  18       13.62       15.57      2.75 o 
   0   2  18        0.51        3.08      1.94 o 
   1   2  18        2.59        5.18      2.24 o 
   2   2  18        2.94        7.48      3.37 o 
   3   2  18        9.36        6.89      4.44 o 
  -2   3  18        0.29        8.16      1.72 o 
  -1   3  18        2.32        0.63      3.90 o 
   0   3  18        2.64        0.01      3.00 o 
   1   3  18        1.69        2.39      3.86 o 
   2   3  18        2.26        6.88      3.74 o 
  -1   0  19        1.30        0.00      4.04 o 
   1   0  19        0.86        2.66      3.04 o 
  -2   1  19        6.41        8.92      4.34 o 
  -1   1  19        1.23        0.00      3.84 o 
   0   1  19        0.03        2.28      2.14 o 
   1   1  19        0.84        2.37      2.93 o 
   2   1  19        4.37        0.00      4.36 o 
  -2   2  19        0.54        2.17      3.72 o 
  -1   2  19        0.16        0.16      3.32 o 
   0   2  19        0.10        0.83      2.17 o 
   1   2  19        0.28        2.76      3.16 o 
   0   0  20        1.02        0.01      2.57 o 
                                                 
